# Supplementary material for: A Flexible Electrochemical Sensor Based on Porous Ceria Hollow Microspheres Nanozyme for Sensitive Detection of H2O2
Source: Biosensors (Basel). 2025 Oct 2;15(10):664. doi: 10.3390/bios15100664 (PMC12563342; doi:10.3390/bios15100664)
Supplement: Supplementary file 1 [file biosensors-15-00664-s001.zip]

Archive with 1 entries (1 files):
- biosensors-3826953-supplementary.pdf
